# Supplementary material for: New Bioinformatic Insight into CD44: Classification of Human Variants and Structural Analysis of CD44 Targeting
Source: Int J Mol Sci. 2025 Oct 11;26(20):9886. doi: 10.3390/ijms26209886 (PMC12563948; doi:10.3390/ijms26209886)
Supplement: Supplementary file 1 [file ijms-26-09886-s001.zip]

Archive with 1 entries (1 files):
- ijms-3880736-supplementary.pdf
